# Supplementary material for: Use of Botulism Antitoxin Heptavalent (A, B, C, D, E, F, G)—(Equine) (BAT®) in Clinical Study Subjects and Patients: A 15-Year Systematic Safety Review
Source: Toxins (Basel). 2021 Dec 27;14(1):19. doi: 10.3390/toxins14010019 (PMC8778610; doi:10.3390/toxins14010019)
Supplement: Supplementary file 1 [file toxins-14-00019-s001.zip]

Archive with 1 entries (1 files):
- toxins-1494991-supplementary.pdf
